# Supplementary material for: Genetic Characterization and Mating Disruption in Spodoptera Species, a Case Study on Spodoptera frugiperda (Lepidoptera, Noctuidae): A Systematic Review
Source: Insects. 2025 Nov 18;16(11):1176. doi: 10.3390/insects16111176 (PMC12653782; doi:10.3390/insects16111176)
Supplement: Supplementary file 1 [file insects-16-01176-s001.zip]

Archive with 3 entries (3 files):
- insects-3899740-PRISMA 2020 Main Checklist.pdf
- Supplementary material.pdf
- Table S3 Data extraction.xlsx
