# Supplementary material for: Genetic Characterization and Mating Disruption in Spodoptera Species, a Case Study on Spodoptera frugiperda (Lepidoptera, Noctuidae): A Systematic Review
Source: Insects. 2025 Nov 18;16(11):1176. doi: 10.3390/insects16111176 (PMC12653782; doi:10.3390/insects16111176)
Supplement: Supplementary file 1 [file insects-16-01176-s001.zip › Table S3 Data extraction.xlsx]

## Sheet: Folha1
Study topic	Author(s)	Title	Year of Publication	Source/Journal	DOI	Study Location: country	Sub-Region	Region	Species of Spodoptera Studied	Host	First Report (Y/N)	strain identity: Corn (C), Rice (R), Hybrid (H) or Non specified (NS)	molecular methodology /tools used: Diversity of population (Pop), Barcoding (Barc); Genomic (Gen), other	molecular markers used	molecular markers detect hybrids (Y/N)	methods to identify Spodoptera strains: only molecular (1) or morphology (2) or both (3)	Study components covered: Reproductive Biology (MD in Lab), Mating disruption in the field (MD_field), both (MD-Lab+MD-Field)	Pheromone employed : (name of specific active substance)	Concentration of active substance (mg):	Commercial Pheronome /Manufacteur/origin	Geographical origin of insect used for extraction	Dosage of pheromones : (Quantity of dispenseur in the field/ha)	Pheromones applied according to strain: (Y(N)	Mechanisms of mating disruption: 1. False trail / 2. camouflage / 3. sensory desensitization (overexposition) /4. disguise (emigration of males prior to mating)	Pheromones effectiveness (disruption index = % reduction of capture: Y (>70% ) / N (<70%)	Effect of MD: % reduction of insect population: Eggs (E)/Larvae (L)/Adult (A)	crops loss assessment: Y (%) / N
B (Phe)	Kawasaki, K; Miyashita, K	Mating suppression by individual components of sex-pheromone of Spodoptera-litura f (Lepidoptera-Noctuidae) under field conditions	1976	Applied Entomology and Zoology	10.1303/aez.11.320	Japan	East Asia	Asia	Spodoptera litura	Orchard grass, Alfafa	N/A	N/A	N/A	N/A	N/A	N/A	MD-Lab	1) Single component (Z9-11-14:Ac) 2) Single component (Z9-12-14:Ac) 3) Single component (Z9-14:OH)	10	N/S	N/S	36	N/S	N/S	N	N/S	N/S
B (Phe)	Nakamura, K.	The effect of wind velocity on diffusion of Spodoptera litura (f) sex-pheromone	1976	Applied Entomology and Zoology	10.1303/aez.11.312	Japan	East Asia	Asia	Spodoptera litura	N/S	N/A	N/A	N/A	N/A	N/A	N/A	MD-Lab	N/S	N/S	N/S	N/S	N/S	N/S	N/S	N/S	N/S	N/S
B (Phe)	KAWASAKI, K.	A functional difference of the individual components of Spodoptera litura (f) (Lepidoptera, Noctuidae) sex-pheromone in the attraction of flying male moths	1981	Applied Entomology and Zoology	10.1303/aez.16.63	Japan	East Asia	Asia	Spodoptera litura	Artificial diet	N/A	N/A	N/A	N/A	N/A	N/A	MD-Lab	1) Single component (Z9-11-14:Ac) 2) Single component (Z9-12-14:Ac)	N/S	N/S	N/S	N/S	N/S	N/S	N/S	N/S	N/S
B (Phe)	Tumlinson, J.H.; Mitchell,E. R.; Teal P.E.; Heath R. R.; Mengelkoch, L. J.	Sex pheromone of fall armyworm, Spodoptera frugiperda (J.E. Smith): Identification of components critical to attraction in the field	1986	Journal of Chemical Ecology	10.1007/BF01041855	USA (Florida)	North America	America	Spodoptera frugiperda	Maize, Sorghum	N/A	N/A	N/A	N/A	N/A	N/A	MD-Lab + MD-Field	1) Single component (Z9-12:Ac) 2) Single component (Z9-14:Ac)	2	Pherocon (IC International Pheromone)/Trécé/USA	N/S	N/S	N/S	N/S	Y	N/S	N/S
B (Phe)	Wakamura, S.; Kozai, S.; Inoue H.; Takai, M.; Yamashita, I.; Kawahara, S.; Kawamur, M.	Control of the Beet Armyworm, Spodoptera exigua (HUEBNER) (Lepidoptera: Noctuidae), Using Synthetic Sex Pheromone. I. Effect of Communication Disruption in Welsh Onion Fields	1989	Applied Entomology and Zoology	10.1303/aez.24.387	Japan	East Asia	Asia	S. exigua	Onion	N/A	N/A	N/A	N/A	N/A	N/A	MD-Field	1) Bend of 2 components : Z9-12-14:Ac + Z9-14:OH (7:3)	80	Pheromone from Shin-Etsu Chemical / Japan	N/S	1000	N/S	N/S	Y (93%)	Y (E- 6%, L- 4%)	Y
B (Phe)	Wakamura, S.; Takai, M.	Communication disruption for control of the beet armyworm, Spodoptera-exigua (hubner), with synthetic sex-pheromone	1995	Jarq-Japan Agricultural Research Quarterly	DOI not found (ISSN 1721-8861)	Japan	East Asia	Asia	S. exigua	Onion	N/A	N/A	N/A	N/A	N/A	N/A	MD-Field	1) Blend of 2 components : Z9-12-14:AC + Z9-14:OH (7:3)	80	Pheromone from Shin-Etsu Chemical /Japan	N/S	1000	N/S	N/S	Y	N/S	N/S
A (Gen)	Yanghang; Adang M.J.	Distinguishing Fall Armyworm (Lepidoptera: Noctuidae) Strains Using a Diagnostic Mitochondrial DNA Marker	1996	Florida Entomologist	10.2307/3495753	USA (Georgia)	North America	America	Spodoptera frugiperda	Maize, Sorghum	N	Corn + Rice	Barc	COI	N	1	N/A	N/A	N/A	N/A	N/A	N/A	N/A	N/A	N/A	N/A	N/A
B (Phe)	Mitchell, R. E.; Mayer, S.M.	Spodoptera exigua: mating disruption, measurement of airborne concentration of pheromone, and use of specialist receptor cell responses for comparison to female pheromone emission	2001	Journal of Environmental Science and Health	10.1081/PFC-100104190	USA (Florida)	America	America	S. exigua	Cotton	N/A	N/A	N/A	N/A	N/A	N/A	MD-Field	1) Bend of 2 components: Z9-12:Ac + Z9-14:OH (70:30)	N/S	Pheronome Yoto-con-S / Shin-Etsu Chemical / Japan	N/S	500	N/S	N/S	Y (96.4 - 97,8%)	Y (A - % N/S)	N/S
A (Gen)	Meagher Jr. R.L.; Gallo-Meagher M.	Identifying host strains of fall armyworm (Lepidoptera: Noctuidae) in Florida using mitochondrial markers	2003	Florida Entomologist	10.1653/0015-4040(2003)086[0450:IHSOFA]2.0.CO;2	USA (Florida)	North America	America	Spodoptera frugiperda	N/S	N	Corn + Rice	Barc	COI	N	1	N/A	N/A	N/A	N/A	N/A	N/A	N/A	N/A	N/A	N/A	N/A
B (Phe)	Anderson, P.; Sadek, M.M.; Hansson, B.S.	Pre-exposure modulates attraction to sex pheromone in a moth	2003	Chemical Senses	10.1093/chemse/28.4.285	Sweden	Europe	Europe	Spodoptera littoralis	N/S	N/A	N/A	N/A	N/A	N/A	N/A	MD-Lab	N/S	N/S	N/S	N/S	N/S	N/S	N/S	N/S	N/S	N/S
A (Gen)	Levy H.C.; Garcia-Maruniak A.; Maruniak J.E.	Strain identification of Spodoptera frugiperda (Lepidoptera: Noctuidae) insects and cell line: PCR-RFLP of cytochrome oxidase C subunit I gene	2003	Florida Entomologist	10.1653/0015-4040(2002)085[0186:siosfl]2.0.co;2	USA (Florida)	North America	America	Spodoptera frugiperda	Maize, Sorghoum, Grasses	N	Corn + Rice	Barc	COI	N	1	N/A	N/A	N/A	N/A	N/A	N/A	N/A	N/A	N/A	N/A	N/A
A (Gen)	Busato G.R.; Grützmacher A.D.; de Oliveira A.C.; Vieira E.A.; Zimmer P.D.; Kopp M.M.; Bandeira J.M.; Magalhães T.R.	Analysis of the molecular structure and diversity of Spodoptera frugiperda (J.E. Smith) (Lepidoptera: Noctuidae) populations associated to the corn and rice crops in Rio Grande do Sul state, Brazil; [Análise da estrutura e diversidade molecular de populações de Spodoptera frugiperda (J.E. Smith) (Lepidoptera: Noctuidae) associadas às culturas de milho e arroz no Rio Grande do Sul]	2004	Neotropical Entomology	10.1590/S1519-566X2004000600008	Brazil	South America	America	Spodoptera frugiperda	Maize, Rice	N	Corn + Rice	Pop	AFLPs	N	1	N/A	N/A	N/A	N/A	N/A	N/A	N/A	N/A	N/A	N/A	N/A
A (Gen)	Martineli S.; Silva-Filho M.C.	Molecular Variability of Spodoptera frugiperda (Lepidoptera: Noctuidae) Populations Associated to Maize and Cotton Crops in Brazil	2006	Molecular Entomology	10.1603/0022-0493-99.2.519	Brazil	South America	America	Spodoptera frugiperda	Maize, Cotton	N	N/S	Pop	RAPD	N	1	N/A	N/A	N/A	N/A	N/A	N/A	N/A	N/A	N/A	N/A	N/A
A (Gen)	Nagoshi R.N.; Silvie P.; Meagher R.L.; Lopez J.; Machado V.	Identification and comparison of fall armyworm (Lepidoptera: Noctuidae) host strains in Brazil, Texas, and Florida	2007	Annals of the Entomological Society of America	10.1603/0013-8746(2007)100[394:IACOFA]2.0.CO;2	USA (Florida, Texas,) / Brazil	North America / South America	America	Spodoptera frugiperda	Maize, Rice	N	Corn + Rice	Barc	COI	N	1	N/A	N/A	N/A	N/A	N/A	N/A	N/A	N/A	N/A	N/A	N/A
A (Gen)	Lewter J.A.; Szalanski A.L.	Molecular identification of the fall armyworm, Spodoptera frugiperda (J.E. Smith) (Lepidoptera: Noctuidae) using PCR-RFLP	2007	Journal of Agricultural and Urban Entomology	10.3954/1523-5475-24.2.51	USA (Central)	North America	America	Spodoptera frugiperda	N/S	Y	Corn + Rice	Barc	COI	N	1	N/A	N/A	N/A	N/A	N/A	N/A	N/A	N/A	N/A	N/A	N/A
A (Gen)	Vélez-Arango A. M., Arango R. E., Villanueva D. M. , Aguilera E. G., Saldamando C. I. B.	Identification of Spodoptera frugiperda biotypes (Lepidoptera: Noctuidae) through using mitochondrial and nuclear markers	2008	Revista Colombiana de Entomología	https://www.researchgate.net/publication/257652277	Colombia	South America	America	Spodoptera frugiperda	N/S	N	Corn + Rice + Hybrid	Barc, Gen	COI + FR	Y	1	N/A	N/A	N/A	N/A	N/A	N/A	N/A	N/A	N/A	N/A	N/A
A (Gen)	Machado V.; Wunder M.; Baldissera V.D.; Oliveira J.V.; Fiúza L.M.; Nagoshi R.N.	Molecular characterization of host strains of Spodoptera frugiperda (Lepidoptera: Noctuidae) in southern Brazil	2008	Annals of the Entomological Society of America	10.1603/0013-8746(2008)101[619:MCOHSO]2.0.CO;2	Brazil	South America	America	Spodoptera frugiperda	Maize, Rice	N	Corn + Rice + Hybrid	Gen	FR	Y	1	N/A	N/A	N/A	N/A	N/A	N/A	N/A	N/A	N/A	N/A	N/A
A (Gen)	Saldamando C.I.; Vélez-Arango A.M.	Host plant association and genetic differentiation of corn and rice strains of Spodoptera frugiperda Smith (Lepidoptera: Noctuidae) in Colombia	2010	Neotropical Entomology	10.1590/S1519-566X2010000600012	Colombia	South America	America	Spodoptera frugiperda	Maize, Rice, Cotton	N	Corn + Rice + Hybrid	Barc	COI	Y	1	N/A	N/A	N/A	N/A	N/A	N/A	N/A	N/A	N/A	N/A	N/A
A (Gen)	Nagoshi R.N.	The fall armyworm triose phosphate isomerase (Tpi) gene as a marker of strain identity and interstrain mating	2010	Annals of the Entomological Society of America	10.1603/AN09046	USA, Brazil	North and South America	America	Spodoptera frugiperda	Maize, Cotton, Millet, Grasses	N	Corn + Rice + Hybrid	Gen	Tpi + FR	Y	1	N/A	N/A	N/A	N/A	N/A	N/A	N/A	N/A	N/A	N/A	N/A
A (Gen)	Arias R.S.; Blanco C.A.; Portilla M.; Snodgrass G.L.; Scheffler B.E.	First microsatellites from Spodoptera frugiperda (Lepidoptera: Noctuidae) and their potential use for population genetics	2011	Annals of the Entomological Society of America	10.1603/AN10135	Puerto Rico, USA (Texas and Mississippi)	Northeast Caribbean and North America	America	Spodoptera frugiperda	N/S	Y	N/S	Pop	Microsatellite	N	1	N/A	N/A	N/A	N/A	N/A	N/A	N/A	N/A	N/A	N/A	N/A
A (Gen)	Salinas-Hernandez H.; Saldamando-Benjumea C.I.	Haplotype identification within Spodoptera frugiperda (j.e. smith) (Lepidoptera: Noctuidae) corn and rice strains from Colombia	2011	Neotropical Entomology	10.1590/S1519-566X2011000400002	Colombia	South America	America	Spodoptera frugiperda	Maize, Cotton, Rice, Sorghum, Grasses	N	Corn + Rice	Barc	COI	Y	1	N/A	N/A	N/A	N/A	N/A	N/A	N/A	N/A	N/A	N/A	N/A
A (Gen)	Nagoshi R.N.; Brambila J.; Meagher R.L.	Use of DNA barcodes to identify invasive armyworm Spodoptera species in Florida	2011	Journal of Insect Science	10.1673/031.011.15401	USA (Florida)	North America	America	Spodoptera frugiperda	N/S	N	N/S	Barc	COI	N	1	N/A	N/A	N/A	N/A	N/A	N/A	N/A	N/A	N/A	N/A	N/A
A (Gen)	Nagoshi R.N.; Gabriela Murúa M.; Hay-Roe M.; Laura Juárez M.; Willink E.; Meagher R.L.	Genetic characterization of fall armyworm (Lepidoptera: Noctuidae) host strains in Argentina	2012	Journal of Economic Entomology	10.1603/EC11332	Argentina	South America	America	Spodoptera frugiperda	Maize, Rice, Sorghum	N	Corn + Rice	Barc, Gen	COI + Tpi	N	1	N/A	N/A	N/A	N/A	N/A	N/A	N/A	N/A	N/A	N/A	N/A
A (Gen)	Juarez, L.M.; Murua, G.M., Garcia M.G., Ontivero, Vera. T.M. M. ,3,4 Vilardi J. C., Groot A. T., Castagnaro A. P., Gastaminza G., Willink, E.	Host Association of Spodoptera frugiperda (Lepidoptera: Noctuidae) Corn and Rice Strains in Argentina, Brazil, and Paraguay	2012	Journal of Economic Entomology	10.1603/EC11184	Argentina, Brazil, and Paraguay	South America	America	Spodoptera frugiperda	Maize, Rice, Sorghum, Alfafa, Weed	N	N/S	Barc	COI	N	1	N/A	N/A	N/A	N/A	N/A	N/A	N/A	N/A	N/A	N/A	N/A
A (Gen)	Lobo-Hernández M. I., Benjumea C. I. S.	Molecular Characterization and Genetic Differentiation of Spodoptera frugiperda J. E. Smith (Lepidoptera: Noctuidae) in Maize, Rice, and Cotton Fields of Colombia with AFLP	2012	Southwestern Entomologist	10.3958/059.037.0213	Colombia	South America	America	Spodoptera frugiperda	Maize, Cotton, Rice, Sorghum, Grasses	Y	Corn + Rice	Pop	AFLPs	N	1	N/A	N/A	N/A	N/A	N/A	N/A	N/A	N/A	N/A	N/A	N/A
A (Gen)	Belay D.K.; Clark P.L.; Skoda S.R.; Isenhour D.J.; Molina-Ochoa J.; Gianni C.; Foster J.E.	Spatial genetic variation among Spodoptera frugiperda (Lepidoptera: Noctuidae) sampled from the United States, Puerto Rico, Panama, and Argentina	2012	Annals of the Entomological Society of America	10.1603/AN11111	Argentina, Panama, and Puerto Rico	South America	America	Spodoptera frugiperda	Maize, Sorghoum, Peanut	N	Corn + Rice	Pop	AFLPs	N	1	N/A	N/A	N/A	N/A	N/A	N/A	N/A	N/A	N/A	N/A	N/A
B (Phe)	Lanzoni, A.; Bazzocchi, G.G.; Reggior,i F.; Rama, F.; Sannino, L.; Maini, S.; Burgio, G.	Spodoptera littoralis male capture suppression in processing spinach using two kinds of synthetic sex-pheromone dispensers	2012	Bulletin of Insectology	DOI not found	Italy	Europe	Europe	Spodoptera littoralis	Spinach	N/A	N/A	N/A	N/A	N/A	N/A	MD-Field	1) Blend of 2 components: Z9-11-14:Ac + Z9-12-14:Ac (95:5) 2) Blend of 2 components: Z9-11-14:Ac + Z9-12-14:Ac (95:5)	12.5	1. Ecodian pheromone /Isagro/ Italy 2. Pheromone Impregnated-Thread (PIT) / Italy	N/S	600	N/S	N/S	Y (94.6 - 98.9%)	Y (L - % N/S)	N/S
C (Gen + Phe)	Meagher, R. L.;Nagoshi, R. N.; Armstrong, J. S.; Niogret, J.; Epsky, N. D.; Flanders, K. L.	Captures and Host Strains of Fall Armyworm (Lepidoptera: Noctuidae) Males in Traps Baited with Different Commercial Pheromone Blends	2013	Florida Entomologist	10.1653/024.096.0305	USA (Florida,Texas)	North America	America	Spodoptera frugiperda	N/S	N/A	N/A	N/A	N/A	N/A	N/A	MD-Lab	1) Blend of 5 components: Z9–14:Ac (90%) + Z7–12:Ac + E7–12:Ac + Z9–12:Ac + Z11–16:Ac 2) Blend of 2 components: Z9-14:Ac (30%) + Z7-12:Ac 3) Blend of 3 components : Z9-14:Ac (30%)+ Z11-16:Ac + Z7-12:Ac 4) Blend of 3 components: Z9-14:Ac (10%) + Z11-16:Ac + Z7-12:Ac	N/S	1.“standard” fall armyworm lure (L105A)/Scentry Biologicals, Inc. / USA 2. “PSU” lure (L976) / Scentry Biologicals, Inc. / USA 3. “FAW” lure / Trécé, Inc. / USA 4. Scenturion® fall armyworm lure / Suterra LLC / USA	N/S	N/S	Y	N/S	Y	N/S	N/S
A (Gen)	Loto F.; Romero C.M.; Baigorí M.D.; Pera L.M.	Direct DNA amplification from fall armyworm (Lepidoptera: Noctuidae) samples	2013	Florida Entomologist	10.1653/024.096.0452	Argentina	South America	America	Spodoptera frugiperda	N/S	N	N/S	Barc	COI	N	1	N/A	N/A	N/A	N/A	N/A	N/A	N/A	N/A	N/A	N/A	N/A
A (Gen)	Pavinato V.A.C.; Martinelli S.; de Lima P.F.; Zucchi M.I.; Omoto C.	Microsatellite markers for genetic studies of the fall armyworm, Spodoptera frugiperda	2013	Genetics and Molecular Research	10.4238/2013.February.8.1	Brazil	South America	America	Spodoptera frugiperda	Maize, Grasses	N	N/S	Pop	Microsatellite	Y	1	N/A	N/A	N/A	N/A	N/A	N/A	N/A	N/A	N/A	N/A	N/A
C (Gen + Phe)	Unbehend, M., Hänniger, S., Meagher, R. L., Heckel D. G., Groot, A. T.	Pheromonal Divergence Between Two Strains of Spodoptera frugiperda	2013	Journal of Chemichal Ecology	10.1007/s10886-013-0263-6	USA (Florida)	North America	America	Spodoptera frugiperda	Maize, Grasses	N/A	Corn + Rice	Barc	COI	N	N/A	MD-Lab + MD-Field	1) Specific Corn-strain blend of 3 components: Z7-12:Ac (2%), Z11-16:Ac (13%), Z9-12:Ac (1%), 2) Specific Rice-strain blend of 3 components: Z7-12:Ac (4%), Z11-16:Ac (8%), Z9-12:Ac (2%)	1) Specific Corn-strain blend: Z7-12:OAc (2%), Z11-16:Oac (13%), Z9-12:OAc (1%), 2) Specifique Rice-strain blend: Z7-12:OAc (4%), Z11-16:OAc (8%), Z9-12:OAc (2%)	Pheromones from Pherobank / Netherland	N/S	N/S	Y	N/S	Y	Y (Adult - 80%)	N/S
A (Gen)	Nagoshi R.N.; Meagher R.L.; Hay-Roe M.	Assessing the resolution of haplotype distributions to delineate fall armyworm (Lepidoptera: Noctuidae) migratory behaviors	2014	Journal of Economic Entomology	10.1603/EC14124	USA (Alabama, Georgia, Florida and Texas)	North America	America	Spodoptera frugiperda	N/S	N	Corn	Barc	COI	N	1	N/A	N/A	N/A	N/A	N/A	N/A	N/A	N/A	N/A	N/A	N/A
C (Gen + Phe)	Saldamando-Benjumea, C.I.; Estrada-Piedrahíta, K.; Velásquez-Vélez, M.I.; Bailey, R.I.	Assortative Mating and Lack of Temporality Between Corn and Rice Strains of Spodoptera frugiperda (Lepidoptera, Noctuidae) from Central Colombia	2014	Journal of Insect Behavior	10.1007/s10905-014-9451-7	Colombia	South America	America	Spodoptera frugiperda	Maize, Rice	N/A	N/A	N/A	N/A	N/A	N/A	MD-Lab	N/S	N/S	N/S	N/S	N/S	N/S	N/S	N/S	N/S	N/S
A (Gen)	Van De Vossenberg B.T.L.H.; Van Der Straten M.J.	Development and validation of real-time PCR tests for the identification of four Spodoptera species: Spodoptera eridania, Spodoptera frugiperda, Spodoptera littoralis, and Spodoptera litura (Lepidoptera: Noctuidae)	2014	Journal of Economic Entomology	10.1603/EC14132	N/S	America, Africa, Asia	America, Africa, Asia	S. frugiperda, S. eridania, S. littoralis, S. litura	N/S	N	N/S	Barc	COI	N	3	N/A	N/A	N/A	N/A	N/A	N/A	N/A	N/A	N/A	N/A	N/A
A (Gen)	Pecina-Quintero, V., Anaya-López, J. L.; Cortez-Mondaca, E., Nuñez-Colín, A., Herrera-Corredor, C., Montes-García, N., Jimenez-Becerril, M. F., Gámez-Vazquez, A. J.	Caracterización Genética de Spodoptera frugiperda (Lepidoptera: Noctuidae) en México Usando Marcadores AFLP	2015	Southwestern Entomologist	10.3958/059.040.0313	Mexico	North America	America	Spodoptera frugiperda	Maize, Sorghum	Y	Corn + Rice	Pop	AFLPs	N	1	N/A	N/A	N/A	N/A	N/A	N/A	N/A	N/A	N/A	N/A	N/A
A (Gen)	Shashank P.R.; Thomas A.; Ramamurthy V.V.	DNA barcoding and phylogenetic relationships of Spodoptera litura and S. exigua (Lepidoptera: Noctuidae)	2015	Florida Entomologist	10.1653/024.098.0138	India	South Asia	Asia	S. litura, S. exigua	Cotton	N	N/S	Barc	COI	N	1	N/A	N/A	N/A	N/A	N/A	N/A	N/A	N/A	N/A	N/A	N/A
A (Gen)	Nagoshi R.N.; Rosas-García N.M.; Meagher R.L.; Fleischer S.J.; Westbrook J.K.; Sappington T.W.; Hay-Roe M.; Thomas J.M.G.; Murúa G.M.	Haplotype profile comparisons between Spodoptera frugiperda (Lepidoptera: Noctuidae) populations from Mexico with those from Puerto Rico, South America, and the United States and their implications to migratory behavior	2015	Journal of Economic Entomology	10.1093/jee/tou044	Mexico	North America	America	Spodoptera frugiperda	Maize	N	Corn + Rice + Hybrid	Barc	COI	N	3	N/A	N/A	N/A	N/A	N/A	N/A	N/A	N/A	N/A	N/A	N/A
A (Gen)	Cano-Calle D.; Arango-Isaza R.E.; Saldamando-Benjumea C.I.	Molecular identification of Spodoptera frugiperda (Lepidoptera: Noctuidae) corn and rice strains in Colombia by using a PCR-RFLP of the mitochondrial gene cytochrome oxydase i (COI) and a PCR of the gene FR (For Rice)	2015	Annals of the Entomological Society of America	10.1093/aesa/sav001	Colombia	South America	America	Spodoptera frugiperda	Maize, Cotton, Rice, Sorghum, Sugarcane, Grasses	N	Corn + Rice + Hybrid	Barc, Gen	COI + FR	Y	1	N/A	N/A	N/A	N/A	N/A	N/A	N/A	N/A	N/A	N/A	N/A
A (Gen)	Dumas, P., Barbut J, Le Ru B, Silvain J-F, Clamens A-L, d’Alençon E, et al.	Phylogenetic Molecular Species Delimitations Unravel Potential New Species in the Pest Genus Spodoptera Guenée, 1852 (Lepidoptera, Noctuidae)	2015	PLoS ONE	10.1371/journal.pone.0122407	N/S	N/S	N/S	Spodoptera sp.	N/S	N	N/S	Barc	COI	N	1	N/A	N/A	N/A	N/A	N/A	N/A	N/A	N/A	N/A	N/A	N/A
A (Gen)	Dumas P.; Legeai F.; Lemaitre C.; Scaon E.; Orsucci M.; Labadie K.; Gimenez S.; Clamens A.-L.; Henri H.; Vavre F.; Aury J.-M.; Fournier P.; Kergoat G.J.; d’Alençon E.	Spodoptera frugiperda (Lepidoptera: Noctuidae) host-plant variants: two host strains or two distinct species?	2015	Genetica	10.1007/s10709-015-9829-2	USA (Florida)	North America	America	Spodoptera frugiperda	N/S	N	Corn + Rice + Hybrid	Pop	Microsatellite	Y	1	N/A	N/A	N/A	N/A	N/A	N/A	N/A	N/A	N/A	N/A	N/A
A (Gen)	Bapatla K. G.; Patil R. H.	Genetic diversity in Spodoptera litura (Fab.) from majorsoybean growing states of India	2016	Legume Research	DOI: 10.18805/lr.v0i0.7651	India	South Asia	Asia	Spodoptera litura	Soybean	N	N/S	Pop	RAPD	N	1	N/A	N/A	N/A	N/A	N/A	N/A	N/A	N/A	N/A	N/A	N/A
B (Phe)	Blassioli-Moraes, M.C.; Barges, M; Viana, A.R.; Laumann, R.A.; Miranda, J.E.; Magalhaes, D.M.; Birkett, M.A.	Identification and field evaluation of the sex pheromone of a Brazilian population of Spodoptera cosmioides	2016	Pesquisa Agropecuaria Brasileira	10.1590/S0100-204X2016000500015	Brazil	South America	America	S. cosmioides, S.frugiperda	Cotton	N/A	N/A	N/A	N/A	N/A	N/A	MD-Lab + MD-Field	1) Blend of 2 components: Z9‑14:Ac + Z9-12‑14:Ac (10:1)	N/S	Biofrugiperda pheromone /Biocontrole/Brazil	N/S	N/S	N/S	N/S	N/S	Y (A - % N/S)	N/S
A (Gen)	Queiroz P.R.; Ramiro C.A.; Martins E.S.; Soberón M.; Bravo A.; Monnerat R.G.	Mitochondrial markers to distinguish Spodoptera frugiperda populations associated with corn and cotton crops	2016	Pesquisa Agropecuaria Brasileira	10.1590/S0100-204X2016000500035	Brazil	South America	America	Spodoptera frugiperda	Maize, Cotton	N	N/S	Pop	RAPD	N	1	N/A	N/A	N/A	N/A	N/A	N/A	N/A	N/A	N/A	N/A	N/A
A (Gen)	Zhou L.-H.; Wang X.-Y.; Lei J.-J.	Population genetic diversity and genetic structure of Spodoptera exigua around the Bohai Gulf area of China based on mitochondrial DNA signatures	2016	Genetics and Molecular Research	10.4238/gmr.15039032	China	East Asia	Asia	S. exigua	N/S	N	N/S	Barc	COI	N	1	N/A	N/A	N/A	N/A	N/A	N/A	N/A	N/A	N/A	N/A	N/A
A (Gen)	Perez-Zubiri J.R.; Cerna-Chavez E.; Aguirre-Uribe L.A.; Landeros-Flores J.; Harris M.K.; Rodriguez-Herrera R.	Population Variability of Spodoptera frugiperda (Lepidoptera: Noctuidae) in Maize (Poales: Poaceae) Associated with the Use of Chemical Insecticides	2016	Florida Entomologist	10.1653/024.099.0233	Mexico	North America	America	Spodoptera frugiperda	Maize	N	N/S	Pop	ISSR	N	1	N/A	N/A	N/A	N/A	N/A	N/A	N/A	N/A	N/A	N/A	N/A
A (Gen)	Nagoshi R.N.; Koffi D.; Agboka K.; Tounou K.A.; Banerjee R.; Jurat-Fuentes J.L.; Meagher R.L.	Comparative molecular analyses of invasive fall armyworm in Togo reveal strong similarities to populations from the eastern United States and the Greater Antilles	2017	PLoS ONE	10.1371/journal.pone.0181982	Togo	West Africa	Africa	Spodoptera frugiperda	Maize	N	Corn + Rice	Barc + Gen	COI + Tpi	Y	1	N/A	N/A	N/A	N/A	N/A	N/A	N/A	N/A	N/A	N/A	N/A
A (Gen)	Nagoshi R.N.; Fleischer S.; Meagher R.L.; Hay-Roe M.; Khan A.; Murúa M.G.; Silvie P.; Vergara C.; Westbrook J.	Fall armyworm migration across the lesser Antilles and the potential for genetic exchanges between North and south American populations	2017	PLoS ONE	10.1371/journal.pone.0171743	Lesser Antilles (Peru, Bolivia, Paraguay, and Trinidad & Tobago)	Caribbean	America	Spodoptera frugiperda	Maize	N	Corn + Rice	Barc	COI	N	1	N/A	N/A	N/A	N/A	N/A	N/A	N/A	N/A	N/A	N/A	N/A
A (Gen)	Ahmed I.; Huebner H.; Mamoori Y.I.; Buchholz R.	Identification of newly established Spodoptera littoralis cell lines by two DNA barcoding markers	2017	In Vitro Cellular and Developmental Biology - Animal	10.1007/s11626-016-0118-x	Germany	Europe	Europe	Spodoptera littoralis	N/S	N	N/S	Barc	COI	N	1	N/A	N/A	N/A	N/A	N/A	N/A	N/A	N/A	N/A	N/A	N/A
A (Gen)	Nagoshi R.N.; Goergen G.; Tounou K.A.; Agboka K.; Koffi D.; Meagher R.L.	Analysis of strain distribution, migratory potential, and invasion history of fall armyworm populations in northern Sub-Saharan Africa	2018	Scientific Reports	10.1038/s41598-018-21954-1	Burundi, Democratic Republic of Congo, Kenya, Sao Tome & Principe, Tanzania, Togo	Northern Sub-Saharan Africa	Africa	Spodoptera frugiperda	Maize, Sorghum	N	N/S	Barc, Gen	COI + Tpi	Y	1	N/A	N/A	N/A	N/A	N/A	N/A	N/A	N/A	N/A	N/A	N/A
A (Gen)	Otim M.H.; Tay W.T.; Walsh T.K.; Kanyesigye D.; Adumo S.; Abongosi J.; Ochen S.; Sserumaga J.; Alibu S.; Abalo G.; Asea G.; Agona A.	Detection of sister-species in invasive populations of the fall armyworm Spodoptera frugiperda (Lepidoptera: Noctuidae) from Uganda	2018	PLoS ONE	10.1371/journal.pone.0194571	Uganda	East Africa	Africa	Spodoptera frugiperda	Maize, Rice	Y	Corn + Rice	Barc	COI	N	1	N/A	N/A	N/A	N/A	N/A	N/A	N/A	N/A	N/A	N/A	N/A
A (Gen)	Donga T.K.; Meadow R.	Determination of genetic diversity in Chilo partellus, Busseola fusca, and Spodoptera frugiperda infesting sugarcane in southern Malawi using DNA barcodes	2018	Insects	10.3390/insects9030074	Malawi	Southeastern Africa	Africa	Spodoptera frugiperda	Surgacane	N	Rice	Barc	COI	N	3	N/A	N/A	N/A	N/A	N/A	N/A	N/A	N/A	N/A	N/A	N/A
A (Gen)	Tahir H.M.; Noor A.; Mehmood S.; Sherawat S.M.; Qazi M.A.	Evaluating the accuracy of morphological identification of insect pests of rice crops using DNA barcoding	2018	Mitochondrial DNA Part B: Resources	10.1080/23802359.2018.1532334	Pakistan	South Asia	Asia	Spodoptera sp.	Rice	N	N/S	Barc	COI	N	1	N/A	N/A	N/A	N/A	N/A	N/A	N/A	N/A	N/A	N/A	N/A
B (Phe)	Cruz‑Esteban, S.;· Rojas, J.C.; Sanchez‑Guillen, D.; Cruz‑Lopez L.;· Malo, E. A.	Geographic variation in pheromone component ratio and antennal responses, but not in attraction, to sex pheromones among fall armyworm populations infesting corn in Mexico	2018	Journal of Pest Science	10.1007/s10340-018-0967-z	Mexico	America	America	Spodoptera frugiperda	N/S	N/A	N/A	N/A	N/A	N/A	N/A	MD-Lab	1) Single component (Z9-14:Ac) 2) Single component (Z11-16:Ac) 3) Single component (Z7-12:Ac)	N/S	N/S	N/S	N/S	N/S	N/S	Y	N/S	N/S
B (Phe)	Chen, Y.; Chen, X.; Chen, Y.; Wei, H.; Lin, S.; Tian, H.; Lin, T.; Zhao, J.; Gu, X.	Preparation, characterisation, and controlled release of sex pheromone-loaded MPEG-PCL diblock copolymer micelles for Spodoptera litura (Lepidoptera: Noctuidae)	2018	PLoS ONE	10.1371/journal.pone.0203062	China	East Asia	Asia	Spodoptera litura	N/S	N/A	N/A	N/A	N/A	N/A	N/A	MD-Lab	1) Single component (Z9-11-14:Ac) 2) Single component (Z9-12-14:Ac)	N/S	N/S	N/S	N/S	N/S	N/S	N/S	N/S	N/S
A (Gen)	Nagoshi K. L., Allan Sandra A., Meagher Robert L.	Assessing the Use of Wing Morphometrics to Identify Fall Armyworm (Lepidoptera: Noctuidae) Host Strains in Field Collections	2019	Journal of Economic Entomology	10.1093/jee/toz344	USA (Florida)	North America	America	Spodoptera frugiperda	Maize, Grasses, Peanut	N	Corn + Rice + Hybrid	Barc, Gen	COI + Tpi	Y	1	N/A	N/A	N/A	N/A	N/A	N/A	N/A	N/A	N/A	N/A	N/A
A (Gen)	Meagher R.L., Jr.; Agboka K.; Tounou A.K.; Koffi D.; Agbevohia K.A.; Amouze T.R.; Adjévi K.M.; Nagoshi R.N.	Comparison of pheromone trap design and lures for Spodoptera frugiperda in Togo and genetic characterization of moths caught	2019	Entomologia Experimentalis et Applicata	10.1111/eea.12795	Togo	West Africa	Africa	Spodoptera frugiperda	Maize, Rice	Y	Corn + Rice	Barc, Gen	COI + Tpi	N	1	N/A	N/A	N/A	N/A	N/A	N/A	N/A	N/A	N/A	N/A	N/A
A (Gen)	Nagoshi R.N.; Nagoshi B.Y.; Cañarte E.; Navarrete B.; Solórzano R.; Garcés-Carrera S.	Genetic characterization of fall armyworm (Spodoptera frugiperda) in Ecuador and comparisons with regional populations identify likely migratory relationships	2019	PLoS ONE	10.1371/journal.pone.0222332	Ecuador	South America	America	Spodoptera frugiperda	Maize	Y	Corn + Rice + Hybrid	Barc, Gen	COI + Tpi	Y	1	N/A	N/A	N/A	N/A	N/A	N/A	N/A	N/A	N/A	N/A	N/A
A (Gen)	Nagoshi R.N.; Dhanani I.; Asokan R.; Mahadevaswamy H.M.; Kalleshwaraswamy C.M.; Sharanabasappa; Meagher R.L.	Genetic characterization of fall armyworm infesting South Africa and India indicate recent introduction from a common source population	2019	PLoS ONE	10.1371/journal.pone.0217755	India	South Asia	Asia	Spodoptera frugiperda	Maize, Rice	Y	Corn + Rice	Barc, Gen	COI + Tpi	N	1	N/A	N/A	N/A	N/A	N/A	N/A	N/A	N/A	N/A	N/A	N/A
A (Gen)	Nagoshi R.N.; Goergen G.; Plessis H.D.; van den Berg J.; Meagher R., Jr.	Genetic comparisons of fall armyworm populations from 11 countries spanning sub-Saharan Africa provide insights into strain composition and migratory behaviors	2019	Scientific Reports	10.1038/s41598-019-44744-9	Burundi, Chad, Centre Afrique Republic, Ghana, Democratic Republic of Congo, Kenya, Sao Tome & Principe, South Africa, Tanzania, Togo, Tanzania,	Africa	Africa	Spodoptera frugiperda	Maize, Sorghum	N	Corn + Hybrid	Barc, Gen	COI + Tpi	Y	1	N/A	N/A	N/A	N/A	N/A	N/A	N/A	N/A	N/A	N/A	N/A
A (Gen)	Assefa Y.	Molecular identification of the invasive strain of Spodoptera frugiperda (JE smith) (Lepidoptera: Noctuidae) in Swaziland	2019	International Journal of Tropical Insect Science	10.1007/s42690-019-00018-5	Swaziland	Southern Africa	Africa	Spodoptera frugiperda	Maize	Y	Rice	Barc	COI	N	3	N/A	N/A	N/A	N/A	N/A	N/A	N/A	N/A	N/A	N/A	N/A
B (Phe)	Di, X.; Liu J.; Wu, C.; Yan, B.; Yu, X.; Yang, M.; Morrison, W.	Delayed Mating with Multiple Partners Decreases Indexes of Mating in Female and Male Spodoptera litura (Lepidoptera: Noctuidae)	2020	Environmental Entomology	10.1093/ee/nvaa069	China	East Asia	Asia	Spodoptera litura	Tobacco	N/A	N/A	N/A	N/A	N/A	N/A	MD-Lab	N/S	N/S	N/S	N/S	N/S	N/S	N/S	N/S	N/S	N/S
A (Gen)	Nanayakkara D.; Jayatilake D.; Kodithuwakku S.	Development of a single nucleotide polymorphism-based DNA marker for fall armyworm (Lepidoptera: Noctuidae) biotyping: a case study from the fall armyworm outbreak in Sri Lanka	2020	Canadian Entomologist	10.4039/tce.2020.52	Sri Lanka	South Asia	Asia	Spodoptera frugiperda	Maize, Sorghum	N	Corn + Rice	Barc	COI	N	1	N/A	N/A	N/A	N/A	N/A	N/A	N/A	N/A	N/A	N/A	N/A
A (Gen)	Gilal A.A.; Bashir L.; Faheem M.; Rajput A.; Soomro J.A.; Kunbhar S.; Mirwani A.S.; Tanzeela-ul-Zahra; Mastoi G.S.; Sahito J.G.M.	First Record of Invasive Fall Armyworm (Spodoptera frugiperda (Smith) (Lepidoptera: Noctuidae)) in Corn Fields of Sindh, Pakistan	2020	Pakistan Journal of Agricultural Research	10.17582/journal.pjar/2020/33.2.247.252	Pakistan	South Asia	Asia	Spodoptera frugiperda	Maize	Y	N/S	N/A	N/A	N	2	N/A	N/A	N/A	N/A	N/A	N/A	N/A	N/A	N/A	N/A	N/A
A (Gen)	CHEN Dongping, CHEN Zhiting, XU Hanhong, et al.	Host type identification of Spodoptera frugiperda invading in Guangzhou by different molecular markers	2020	Journal of South China Agricultural University	10.7671/j.issn.1001-411X.201906016	China	East Asia	Asia	Spodoptera frugiperda	Maize	N	N/S	Barc, Gen	COI + Tpi	N	1	N/A	N/A	N/A	N/A	N/A	N/A	N/A	N/A	N/A	N/A	N/A
A (Gen)	Tsai, CL., Chu, IH., Chou, MH. et al.	Rapid identification of the invasive fall armyworm Spodoptera frugiperda (Lepidoptera, Noctuidae) using species‑specific primers in multiplex PCR	2020	Scientific Reports	10.1038/s41598-020-73786-7	Taiwan and Thailand	East Asia	Asia	Spodoptera frugiperda	Maize	N	N/S	Barc	ITS	N	1	N/A	N/A	N/A	N/A	N/A	N/A	N/A	N/A	N/A	N/A	N/A
C (Gen + Phe)	Haenniger, S.; Goergen, G.; Akinbuluma, M.D.; Kunert, M.; Heckel, D.G.; Unbehend, M.	Sexual communication of Spodoptera frugiperda from West Africa: Adaptation of an invasive species and implications for pest management	2020	Scientific Reports	10.1038/s41598-020-59708-7	Benin and Nigeria	West Africa	Africa	Spodoptera frugiperda	N/S	N/A	Corn + Rice	N/A	COI + Tpi	Y	N/A	MD-Lab	1) Single component (Z9–14:Ac) 2) Single component (Z7–12:Ac) 3) Single component (E7–12:Ac) 4) Single component (Z9–12:Ac) 5) Single component (Z11–16:Ac)	N/S	N/S	N/S	N/S	Y	N/S	N/S	N/S	N/S
A (Gen)	Mahat K.; Mitchell A.; Zangpo T.	An updated global COI barcode reference data set for Fall Armyworm (Spodoptera frugiperda) and first record of this species in Bhutan	2021	Journal of Asia-Pacific Entomology	10.1016/j.aspen.2020.11.013	Buthan	South Asia	Asia	Spodoptera frugiperda	Maize	Y	N/S	Barc	COI	N	3	N/A	N/A	N/A	N/A	N/A	N/A	N/A	N/A	N/A	N/A	N/A
A (Gen)	Piggott M.P.; Tadle F.P.J.; Patel S.; Cardenas Gomez K.; Thistleton B.	Corn-strain or rice-strain? Detection of fall armyworm, Spodoptera frugiperda (JE Smith) (Lepidoptera: Noctuidae), in northern Australia	2021	International Journal of Tropical Insect Science	10.1007/s42690-021-00441-7	Australia	Oceania	Oceania	Spodoptera frugiperda	Maize, Rice	Y	C	Barc, Gen	COI + Tpi	N	3	N/A	N/A	N/A	N/A	N/A	N/A	N/A	N/A	N/A	N/A	N/A
A (Gen)	Nelly N.; Hamid H.; Lina E.C.; Yunisman	Distribution and genetic diversity of Spodoptera frugiperda j. E. smith (noctuidae: Lepidoptera) on maize in west sumatra, indonesia	2021	Biodiversitas	10.13057/biodiv/d220507	Indonesia	Southeast Asia	Asia	Spodoptera frugiperda	Maize	Y	N/S	Barc	COI	N	1	N/A	N/A	N/A	N/A	N/A	N/A	N/A	N/A	N/A	N/A	N/A
A (Gen)	Cokola M.C.; Ndjadi S.S.; Bisimwa E.B.; Ahoton L.E.; Francis F.	First report of Spodoptera frugiperda (Lepidoptera: Noctuidae) on Onion (Allium cepa L.) in South Kivu, Eastern DR Congo	2021	Revista Brasileira de Entomologia	10.1590/1806-9665-RBENT-2020-0083	Congo	Central Africa	Africa	Spodoptera frugiperda	Onion, Groundnut	Y	N/A	N/A	N/A	N	2	N/A	N/A	N/A	N/A	N/A	N/A	N/A	N/A	N/A	N/A	N/A
A (Gen)	Acharya R.; Akintola A.A.; Malekera M.J.; Kamulegeya P.; Nyakunga K.B.; Mutimbu M.K.; Shrestha Y.K.; Hemayet J.S.M.; Hoat T.X.; Dao H.T.; Park J.-H.; Kim I.; Nam M.; Lee S.-J.; Kim S.-M.; Hwang H.-S.; Lee K.-Y.	Genetic relationship of fall armyworm (Spodoptera frugiperda) populations that invaded Africa and Asia	2021	Insects	10.3390/insects12050439	Republic Democratic of Congo, Tanzania, Uganda, and Zimbabwe / Bangladesh, Korea, Nepal, and Vietnam	Africa and Asia	Africa, Asia	Spodoptera frugiperda	Maize	N	Corn + Hybrid	Barc, Gen	COI + Tpi	Y	1	N/A	N/A	N/A	N/A	N/A	N/A	N/A	N/A	N/A	N/A	N/A
A (Gen)	Withers A.J.; de Boer J.; Chipabika G.; Zhang L.; Smith J.A.; Jones C.M.; Wilson K.	Microsatellites reveal that genetic mixing commonly occurs between invasive fall armyworm populations in Africa	2021	Scientific Reports	10.1038/s41598-021-00298-3	Malawi, Rwanda, Kenya, Sudan, Kenya and Ghana	Africa	Africa	Spodoptera frugiperda	Maize, Bunching onion, Bell pepper	N	Corn + Rice + Hybrid	Barc, Gen, Pop	COI +Tpi + Microsatellite	Y	1	N/A	N/A	N/A	N/A	N/A	N/A	N/A	N/A	N/A	N/A	N/A
A (Gen)	Blas G.S.; Baudino E.M.; Dias F.M.S.; Dolibaina D.R.; Specht A.; Casagrande M.M.; Cornejo P.; Giraudo W.G.; Mielke O.H.H.	Molecular characterization and phylogenetic assessment of agricultural-related noctuids (Lepidoptera: Noctuidae) of South America	2021	Revista Brasileira de Entomologia	10.1590/1806-9665-RBENT-2021-0104	Brazil and Argentina	South America	America	Spodoptera frugiperda	N/S	N	N/S	Barc	COI	N	1	N/A	N/A	N/A	N/A	N/A	N/A	N/A	N/A	N/A	N/A	N/A
A (Gen)	Tessnow AE, Gilligan TM, Burkness E, Placidi De Bortoli C, Jurat-Fuentes JL, Porter P, Sekula D, Sword GA.	Novel real-time PCR based assays for differentiating fall armyworm strains using four single nucleotide polymorphisms	2021	PeerJ	10.7717/peerj.12195	USA (Central)	North America	America	Spodoptera frugiperda	Maize, Sorghum	N	Corn + Rice + Hybrid	Pop, Barc, Gen	COI + Tpi + SNPs	Y	1	N/A	N/A	N/A	N/A	N/A	N/A	N/A	N/A	N/A	N/A	N/A
A (Gen)	Sarr · O. M., Garba M., Bal A. B., Hima K., Ndiaye M., Fossoud A., · Clamens A‑L., Tavoillot J., Gauthier N.	Strain composition and genetic diversity of the fall armyworm Spodoptera frugiperda (Lepidoptera, Noctuidae): new insights from seven countries in West Africa	2021	International Journal of Tropical Insect Science	10.1007/s42690-021-00450-6	Niger, Senegal, Guinea, Mali, Togo, Burkina Faso and Cabo Verde	West Africa	Africa	Spodoptera frugiperda	Maize, Sorghum, Millet, wild plants in association with poaceous [e.g. pepper) or Moringa	Y	Corn + Rice	Barc	COI	N	1	N/A	N/A	N/A	N/A	N/A	N/A	N/A	N/A	N/A	N/A	N/A
A (Gen)	Nagoshi R.N.; Koffi D.; Agboka K.; Adjevi A.K.M.; Meagher R.L.; Goergen G.	The fall armyworm strain associated with most rice, millet, and pasture infestations in the Western Hemisphere is rare or absent in Ghana and Togo	2021	PLoS ONE	10.1371/journal.pone.0253528	Togo and Ghana	West Africa	Africa	Spodoptera frugiperda	Maize, Rice, Grasses	Y	Corn + Rice	Barc, Gen	COI + Tpi	N	1	N/A	N/A	N/A	N/A	N/A	N/A	N/A	N/A	N/A	N/A	N/A
A (Gen)	Schlum K.A.; Lamour K.; de Bortoli C.P.; Banerjee R.; Meagher R.; Pereira E.; Murua M.G.; Sword G.A.; Tessnow A.E.; Viteri Dillon D.; Linares Ramirez A.M.; Akutse K.S.; Schmidt-Jeffris R.; Huang F.; Reisig D.; Emrich S.J.; Jurat-Fuentes J.L.	Whole genome comparisons reveal panmixia among fall armyworm (Spodoptera frugiperda) from diverse locations	2021	BMC Genomics	10.1186/s12864-021-07492-7	Brazil, Argentina, Puerto Rico and USA	North and South America	America	Spodoptera frugiperda	Maize	N	Corn + Rice + Hybrid	Barc, Gen	COI + Tpi	Y	1	N/A	N/A	N/A	N/A	N/A	N/A	N/A	N/A	N/A	N/A	N/A
A (Gen)	Babu S.R.; Perumal P.; Joshi S.; Manoharan R.; Kalyan D.; Penuballi S.; Kalyan R.K.; Mahla M.K.; Rokadia P.; Singh B.	Detection of the occurrence of the fall armyworm, Spodoptera frugiperda (J.E. Smith) (Lepidoptera: Noctuidae) strains on maize in Southern Rajasthan India	2022	Journal of Plant Diseases and Protection	10.1007/s41348-022-00640-5	India	South Asia	Asia	Spodoptera frugiperda	Maize, Rice	Y	Corn	Barc, Gen	COI + Tpi	N	1	N/A	N/A	N/A	N/A	N/A	N/A	N/A	N/A	N/A	N/A	N/A
A (Gen)	Park S.R.; Lee D.E.; Nam H.Y.; Kim J.; Lee S.H.; Kim J.H.	Development of Multiplex PCR-based Protocols for Simultaneous Caterpillar Diagnosis of Three Spodoptera and One Mamestra Species (Lepidoptera: Noctuidae)	2022	Journal of Economic Entomology	10.1093/jee/toac076	Korea	East Asia	Asia	S. frugiperda, S. exigua, S. litura	N/S	N	N/S	Barc	COI	N	1	N/A	N/A	N/A	N/A	N/A	N/A	N/A	N/A	N/A	N/A	N/A
A (Gen)	Chen P.; Sun S.; Guan G.; Haack R.A.; Ye H.; Liu X.	Distribution characteristics of Spodoptera frugiperda (Lepidoptera: Noctuidae) winter populations in typical Mountain agricultural area of Southwest China	2022	International Journal of Pest Management	10.1080/09670874.2022.2103202	China	East Asia	Asia	Spodoptera frugiperda	Maize	N	N/S	Barc	COI	N	1	N/A	N/A	N/A	N/A	N/A	N/A	N/A	N/A	N/A	N/A	N/A
A (Gen)	T. Sathyan; N. Sathiah; S. Mohankumar; V. Balasubramani; E. Kokiladevi; R. Ravikesavan; T. Srinivasan; J. S. Kennedy	Genetic characterization of fall armyworm (Spodoptera frugiperda, J.E. Smith) feeding on pearl millet (Pennisetum glaucum L.R.Br.) in Tamil Nadu	2022	Madras Agricultural Journal	10.29321/MAJ.10.000618	India	South Asia	Asia	Spodoptera frugiperda	Millet	Y	Corn + Rice	Barc	COI	N	1	N/A	N/A	N/A	N/A	N/A	N/A	N/A	N/A	N/A	N/A	N/A
A (Gen)	Nagoshi R.N.; Goergen G.; Koffi D.; Agboka K.; Adjevi A.K.M.; Du Plessis H.; Van den Berg J.; Tepa-Yotto G.T.; Winsou J.K.; Meagher R.L.; Brévault T.	Genetic studies of fall armyworm indicate a new introduction into Africa and identify limits to its migratory behavior	2022	Scientific Reports	10.1038/s41598-022-05781-z	Cabo Verde, Senegal, Ghana, Benin, Nigeria, Niger, São Tomé & Príncipe, Gabon, Chad, Centre Afrique Republic, Congo, Democratic Republic of Congo, Republic of Djibuti, Ethiopia, Keny, Burundi, Tanzania, Comoros, Zambia, Zimbabwe, South Africa,	Africa	Africa	Spodoptera frugiperda	Maize	N	Corn + Rice	Barc, Gen	COI + Tpi	Y	1	N/A	N/A	N/A	N/A	N/A	N/A	N/A	N/A	N/A	N/A	N/A
A (Gen)	Kamweru I.; Anani B.Y.; Beyene Y.; Makumbi D.; Adetimirin V.O.; Prasanna B.M.; Gowda M.	Genomic Analysis of Resistance to Fall Armyworm (Spodoptera frugiperda) in CIMMYT Maize Lines	2022	Genes	10.3390/genes13020251	Kenya	East Africa	Africa	Spodoptera frugiperda	Maize	N	N/S	Pop	SNPs	N	1	N/A	N/A	N/A	N/A	N/A	N/A	N/A	N/A	N/A	N/A	N/A
A (Gen)	Tay W.T.; Rane R.V.; Padovan A.; Walsh T.K.; Elfekih S.; Downes S.; Nam K.; d’Alençon E.; Zhang J.; Wu Y.; Nègre N.; Kunz D.; Kriticos D.J.; Czepak C.; Otim M.H.; Gordon K.H.J.	Global population genomic signature of Spodoptera frugiperda (fall armyworm) supports complex introduction events across the Old World	2022	Communications Biology	10.1038/s42003-022-03230-1	N/S	Northern, Central, Southern Americas /Caribbean / Western, Eastern Africa / Western and Eastern Asia	America, Africa, Asia	Spodoptera frugiperda	Maize	N	N/S	Pop	SNPs	N	2	N/A	N/A	N/A	N/A	N/A	N/A	N/A	N/A	N/A	N/A	N/A
A (Gen)	Yousaf S.; Rehman A.; Masood M.; Ali K.; Suleman N.	Occurrence and molecular identification of an invasive rice strain of fall armyworm Spodoptera frugiperda (Lepidoptera: Noctuidae) from Sindh, Pakistan, using mitochondrial cytochrome c oxidase I gene sequences	2022	Journal of Plant Diseases and Protection	10.1007/s41348-021-00548-6	Pakistan	South Asia	Asia	Spodoptera frugiperda	Maize	Y	Rice	Barc	COI	N	3	N/A	N/A	N/A	N/A	N/A	N/A	N/A	N/A	N/A	N/A	N/A
A (Gen)	Tay W.T.; Kuniata L.; James W.; Walsh T.	Confirmation of Spodoptera frugiperda (Lepidoptera: Noctuidae) in Papua New Guinea by molecular diagnostics of mitochondrial DNA COI gene	2023	BioInvasions Records	10.3391/bir.2023.12.1.09	Papua New Guinea	Pacific	Asia	Spodoptera frugiperda	Maize, Rice	Y	C + R + H	Barc, Gen	COI + Tpi	Y	3	N/A	N/A	N/A	N/A	N/A	N/A	N/A	N/A	N/A	N/A	N/A
A (Gen)	Sinha T.; Narayana S.; Arya V.; Kandan A.; Raju S.V.S.; Samal I.	Development of a loop-mediated isothermal amplification assay for accurate and rapid identification of Spodoptera frugiperda in maize from India	2023	Cereal Research Communications	10.1007/s42976-023-00462-7	India	South Asia	Asia	Spodoptera frugiperda	Maize	N	N/S	Barc	COI	N	1	N/A	N/A	N/A	N/A	N/A	N/A	N/A	N/A	N/A	N/A	N/A
A (Gen)	Malekera M.J.; Mamba D.M.; Bushabu G.B.; Murhula J.C.; Hwang H.-S.; Lee K.-Y.	Genetic Diversity of the Fall Armyworm Spodoptera frugiperda (J.E. Smith) in the Democratic Republic of the Congo	2023	Agronomy	10.3390/agronomy13082175	Congo	Central Africa	Africa	Spodoptera frugiperda	Maize	N	Corn + Hybrid	Barc, Gen	COI + Tpi	Y	1	N/A	N/A	N/A	N/A	N/A	N/A	N/A	N/A	N/A	N/A	N/A
A (Gen)	Neath D.O.; Robinson D.E.; Tennant P.F.	Insights into the genetic diversity of Spodoptera spp. (Lepidoptera: Noctuidae) affecting vegetable crops in Jamaica	2023	Phytoparasitica	10.1007/s12600-023-01099-2	Jamaica	Caribbean	America	Spodoptera frugiperda	Maize, Rice, Cotton	Y	N/S	Barc	COI	N	1	N/A	N/A	N/A	N/A	N/A	N/A	N/A	N/A	N/A	N/A	N/A
A (Gen)	Sathyan T.; Sathiah N.; Mohankumar S.; Balasubramani V.; Kokiladevi E.; Ravikesavan R.; Kennedy J.S.	Molecular characterization of the invasive fall armyworm, Spodoptera frugiperda (J.E. Smith) feeding on finger millet, Eleusine coracana (L.) Gaertn	2023	Cereal Research Communications	10.1007/s42976-022-00338-2	India	South Asia	Asia	Spodoptera frugiperda	Millet	N	Corn + Rice	Barc	COI	N	1	N/A	N/A	N/A	N/A	N/A	N/A	N/A	N/A	N/A	N/A	N/A
A (Gen)	Navasero M.M.; Navasero M.V.; Aquino M.F.G.; Navasero J.M.M.; Ginez V.B.; Cabusas J.V.B.; Sapin G.D.; Caoili B.L.	Morphological, molecular and biological characterization of Spodoptera frugiperda (J.E. Smith) from Rice in Northern Luzon, Philippines	2023	International Journal of Agricultural Technology	DOI not found	Philippines	Southeast Asia	Asia	Spodoptera frugiperda	Rice	Y	Rice	Barc	COI	N	1	N/A	N/A	N/A	N/A	N/A	N/A	N/A	N/A	N/A	N/A	N/A
A (Gen)	Eder Ramos-Hernández; Carlos Fredy Ortíz-García; Samuel Cordova-Sánchez; Blanca Patricia Castellanos-Potenciano	PCR molecular identification of the fall armyworm in the Chontalpa region, Tabasco, Mexico	2023	Agroproductividad	10.32854/agrop.v16i3.2369	Mexico	North America	America	Spodoptera frugiperda	Maize	Y	Rice	Barc	COI	N	1	N/A	N/A	N/A	N/A	N/A	N/A	N/A	N/A	N/A	N/A	N/A
A (Gen)	Ishizuka TK, Cordeiro EMG, Alves-Pereira A, de Arau´jo Batista CE, Muru´a MG, Pinheiro JB, et al.	Population genomics of fall armyworm by genotyping-by-sequencing: Implications for pest management	2023	PLoS ONE	10.1371/journal.pone.0284587	Brazil, Argentina	South America	America	Spodoptera frugiperda	Maize, Rice	N	Corn + Rice + Hybrid	Barc, Gen, Pop	COI + Tpi + SNPs	Y	1	N/A	N/A	N/A	N/A	N/A	N/A	N/A	N/A	N/A	N/A	N/A
B (Phe)	Rupali, J.S.; Ramya, N.; Sagar, D.; Padala, V.K.; Madhuri, E.V.; Subramanian, S.	Reproductive behaviour in different aged adults of fall armyworm, Spodoptera frugiperda (J. E. Smith)	2023	Current Science	10.18520/cs/v125/i3/309-316	India	South Asia	Asia	Spodoptera frugiperda	N/S	N/A	N/A	N/A	N/A	N/A	N/A	MD-Lab	N/S	N/S	N/S	N/S	N/S	N/S	N/S	N/S	N/S	N/S
B (Phe)	Tabata J.; Nakano R.; Yasui H.; Nakamura K.; Takehara K.; Matsuda H.; Ikenoue Y.; Kusuhata Y.; Kinjo K.; Nakama K.; Tsuha Y.; Ishikawa Y.	Sex pheromone of the fall armyworm, Spodoptera frugiperda: identification of a trace component that enhances attractiveness and specificity	2023	Entomologia Experimentalis et Applicata	10.1111/eea.13287	USA (central)	America	America	Spodoptera frugiperda	Maize	N/A	N/A	N/A	N/A	N/A	N/A	MD-Lab	1) Single component (Z9-14:Ac) 2) Single component (Z11-16:Ac) 3) Single component (Z7-12:Ac) 4) Single component (Z9-12:Ac)	N/S	N/S	N/S	N/S	Y	N/S	Y	Y (A - % N/S)	N/S
A (Gen)	Ndung’u K.E.; Khamis F.M.; Ajene I.J.; Mbogo K.O.; Akutse K.S.	Spodoptera frugiperda population structure and influence of farmers’ practices on gut biodiversity for sustainable management of the pest in Kenya	2023	Frontiers in Ecology and Evolution	10.3389/fevo.2023.1235558	Kenya	East Africa	Africa	Spodoptera frugiperda	Maize	N	Corn + Rice	Barc	COI	N	1	N/A	N/A	N/A	N/A	N/A	N/A	N/A	N/A	N/A	N/A	N/A
B (Phe)	Rojas J.C.; Roblero E.; Malo E.A.	Assessment of meso-dispensers for mating disruption of fall armyworm in maize	2024	International Journal of Pest Management	10.1080/09670874.2024.2399770	Mexico	North America	America	Spodoptera frugiperda	Maize	N	N/A	N/A	N/A	N/A	N/A	MD-Field	1) Mixture : Z9-14: Ac and Z11-16: Ac	dispensers (16×6.5 cm) loaded with 2.8 g of Z9-14: Ac (77.49%) and Z11-16: Ac (11.58%)	dispensers from Provivi (Santa Monica, CA, USA)	N/S	In the first trial: number of dispenser per ha applied were 0 (0/ha, 0.0 g active ingredient [AI]/ha), 10 (28 g AI/ha), 20 (56 g AI/ha), 30 (84 g AI/ha), and 40 (112 g AI/ha) pheromone dispensers per ha. The first trial showed that the highest level of disruption occurred at 40 dispensers/ha. In second trial: 0 (0/ha), 20 (56 g AI/ha), 40 (112 g AI/ha), and 60 dispensers/ha (168 g AI/ha). The man…	N	competitive, non-competitive, and hybrid mating disruption mediated by a combination of non-competitive and competitive mechanisms	Y (>87%)	N/S	Y (The severity of plant damage caused by FAW larvae varied from 3.6 to 4.2 on the Davis scale)
C (Gen + Phe)	Patil S.; Nayyar N.; Gracy G.; Patil J.; Kesavan S.; Gopalsamy S.; Aravindram K.; Rajagopal R.; Gopal A.; Munikrishnappa V.K.T.; Mahalakshmi M.L.; Mallasamudra C.; Veeregowda A.; Vaddara L.; Pandi R.K.; Sushil S.N.; Thiruvengadam V.	Biological characterization of the predominant strains of fall armyworm in India with regards to biocontrol agents and pheromone	2024	Current Science	10.18520/cs/v127/i4/475-482	India	South Asia	Asia	Spodoptera frugiperda	Maize	N	Corn + Rice	Barc	COI	N	1	MD-Lab	1) Mixture: Z9-14:Ac (87%), Z11-16:Ac (12.5%), Z7-12:Ac (0.5%)	10 μl	ICAR-NBAIR	N/S	N/S	N	N/A	N/A	N/A	N/A
A (Gen)	Cabusas J.V.B.; Latina R.A.; Caoili B.L.	Genetic diversity and population structure of the fall armyworm, Spodoptera frugiperda (J.E. Smith) (Lepidoptera: Noctuidae) in the Philippines	2024	Journal of Applied Entomology	10.1111/jen.13307	Philippines	Southeast Asia	Asia	Spodoptera frugiperda	Maize, Rice, Surgarcane	N	Corn + Rice	Barc + Gen	COI + Tpi	N	1	N/A	N/A	N/A	N/A	N/A	N/A	N/A	N/A	N/A	N/A	N/A
A (Gen)	Srivastava S.; Misra V.; Baitha A.; Pandey H.; Sushil S.N.; Mohan M.; Pathak A.D.; Srivastava S.; Singh D.; Mall A.K.	Genetic Profiling of Spodoptera litura (Noctuidae: Lepidoptera) in Indian Sub-Tropical Sugar Beet	2024	Sugar Tech	10.1007/s12355-024-01458-1	India	South Asia	Asia	Spodoptera litura	sugar beet crops	N	OP420870 + OP117231	Gen	COI	N	3	N/A	N/A	N/A	N/A	N/A	N/A	N/A	N/A	N/A	N/A	N/A
A (Gen)	Liang X.-Y.; Zhang L.; Li H.-R.; Niu X.-P.; Xiao Y.-T.	Genetic variation in the triosephosphate isomerase gene of the fall armyworm and its distribution across China	2024	Insect Science	10.1111/1744-7917.13348	China	East Asia	Asia	Spodoptera frugiperda	Maize, Rice, Surgarcane	N	Corn + Zambia strain	Gen	Tpi + SNPs	Y	1	N/A	N/A	N/A	N/A	N/A	N/A	N/A	N/A	N/A	N/A	N/A
A (Gen)	Lebody K.A.E.; Salim R.G.; El-Sayed G.M.; Mahmoud S.H.	Identification and Genetic Diversity of Spodoptera frugiperda J. E. Smith (Lepidoptera: Noctuidae) in Egypt	2024	Agronomy	10.3390/agronomy14040809	Egypt	North Africa	Africa	Spodoptera frugiperda	Maize	N	Corn + Rice	Barc	COI	N	1	N/A	N/A	N/A	N/A	N/A	N/A	N/A	N/A	N/A	N/A	N/A
A (Gen)	Zhang Q.; Zhang Y.; Zhang K.; Liu H.; Gou Y.; Li C.; Haq I.U.; Quandahor P.; Liu C.	Molecular Characterization Analysis and Adaptive Responses of Spodoptera frugiperda (Lepidoptera: Noctuidae) to Nutritional and Enzymatic Variabilities in Various Maize Cultivars	2024	Plants	10.3390/plants13050597	China	East Asia	Asia	Spodoptera frugiperda	Maize	N	Corn	Barc + Gen	COI + Tpi	N	1	N/A	N/A	N/A	N/A	N/A	N/A	N/A	N/A	N/A	N/A	N/A
A (Gen)	Yudha I.K.W.; Supartha I.W.; Susila I.W.; Sudiarta P.; Wijaya I.N.; Wiradana P.A.	New occurrence of corn and rice strains of Spodoptera frugiperda (Lepidoptera: Noctuidae) in Bali and Lesser Sunda (Indonesia): Genetic diversity, distribution, and damage	2024	Biodiversitas	10.13057/biodiv/d250505	Indonesia	Southeast Asia	Asia	Spodoptera frugiperda	Maize	N	Corn	Barc + Gen	COI + Tpi	N	1	N/A	N/A	N/A	N/A	N/A	N/A	N/A	N/A	N/A	N/A	N/A
A (Gen)	Li H.; Liang X.; Peng Y.; Liu Z.; Zhang L.; Wang P.; Jin M.; Wilson K.; Garvin M.R.; Wu K.; Xiao Y.	Novel Mito-Nuclear Combinations Facilitate the Global Invasion of a Major Agricultural Crop Pest	2024	Advanced Science	10.1002/advs.202305353	China	East Asia	Asia	Spodoptera frugiperda	Maize	N	Corn + Rice	Barc	COI	Y	1	N/A	N/A	N/A	N/A	N/A	N/A	N/A	N/A	N/A	N/A	N/A
C (Gen + Phe)	Sisay B.; Tamiru A.; Subramanian S.; Weldon C.W.; Khamis F.; Green K.K.; Anderson P.; Torto B.	Pheromonal variation and mating between two mitotypes of fall armyworm (Spodoptera frugiperda) in Africa	2024	Scientific Reports	10.1038/s41598-024-53053-9	Kenya	East Africa	Africa	Spodoptera frugiperda	Maize	N	Corn + Rice	Barc	COI	N	1	MD-Lab	1) Mixture: Z7-12:OAc, Z7-14:OAc, Z9-14:OAc, Z11-14:OAc, and Z11-16:Oac 2) Single: E7-12:Oac	synthetic blends containing Z7-12:OAc and Z9-14:OAc (compounds that elicited the greatest antennal response in GC-EAD analysis) were evaluated at doses of 0.01, 0.1, 1, and 10 μg,	N/S	N/S	N/S	Y	N/A	N/A	N/A	N/A
C (Gen + Phe)	Akinbuluma M.D.; van Schaijk R.A.H.; Roessingh P.; Groot A.T.	Region-Specific Variation in the Electrophysiological Responses of Spodoptera frugiperda (Lepidoptera: Noctuidae) to Synthetic Sex Pheromone Compounds	2024	Journal of Chemical Ecology	10.1007/s10886-024-01479-w	USA (Florida), Benin, Nigeria, Kenya	North America, Ouest Africa, East Africa	America, Africa	Spodoptera frugiperda	Maize	N	N/S	Barc	COI	N	1	MD-Lab	5 atives substances: E7-12 (isomer), Z7-12 (isomer) Z9-12:Ac, Z9-14:Ac and Z11-16:Ac two multicomponent blends (MCBs) used : 1) Single: E7-12:Ac 2) Mixture: Z7-12:Ac + Z9-12:Ac + Z9-14:Ac + Z11-16:Ac	1 ng/µl = 0.000001 mg/µl 3 ng/µl = 0.000003 mg/µl 10 ng/µl = 0.00001 mg/µl 20 ng/µl = 0.00002 mg/µl	N/S	N/S	N/S	Y	N/A	N/A	N/A	N/A
